# Supplementary material for: Megakaryocyte emperipolesis mediates membrane transfer from intracytoplasmic neutrophils to platelets
Source: eLife. 2019 May 1;8:e44031. doi: 10.7554/eLife.44031 (PMC6494422; doi:10.7554/eLife.44031)
Supplement: Figure 3—source data 1. [file elife-44031-fig3-data1.xlsx]

## Sheet: Sheet1
		Figure 3		Figure 3A							Figure 3B
				Assay#		DMSO	Noco	Latru. A	Cyto. D		Assay#		DMSO	BM Latru. A	BM Cyto. D	MK Latru. A	MK Cyto. D
				1	Non EP	56	53	22	82		1	Non EP	79	112	96	115	121
					EP	22	17	2	17			EP	46	13	28	16	16
					Total MK	78	70	24	99			Total MK	125	125	124	131	137
					EP %	28.2051	24.2857	8.33333	17.1717			EP %	36.8	10.4	22.5806	12.2137	11.6788
				2	Non EP	90	83	60	53		2	Non EP	124	189	148	140	81
					EP	18	17	5	4			EP	62	19	62	50	51
					Total MK	108	100	65	57			Total MK	186	208	210	190	132
					EP %	16.6667	17	7.69231	7.01754			EP %	33.3333	9.13462	29.5238	26.3158	38.6364
				3	Non EP	49	45	22	49		3	Non EP	305	211	187	193	181
					EP	15	9	1	4			EP	204	49	85	65	72
					Total MK	64	54	23	53			Total MK	509	260	272	258	253
					EP %	23.4375	16.6667	4.34783	7.54717			EP %	40.0786	18.8462	31.25	25.1938	28.4585
				Stats	Non EP	195	181	104	184		Stats	Non EP	508	512	431	448	383
					EP	55	43	8	25			EP	312	81	175	131	139
					X2	p=	0.4961	0.0005	0.0063			X2	p=	<0.0001	0.0003	<0.0001	<0.0001
				Figure 3D					Figure 3E					Figure 3F					Figure 3G
				Assay#		Iso	aCD18		Assay#		WT	CD18-/-		Assay#		WT	ICAM-/-		Assay#		DMSO	NSC
				1	Non EP	71	79		1	Non EP	84	138		1	Non EP	80	106		1	Non EP	78	101
					EP	48	33			EP	26	19			EP	57	56			EP	50	50
					Total MK	119	112			Total MK	110	157			Total MK	137	162			Total MK	128	151
					EP %	40.3361	29.4643			EP %	23.6364	12.1019			EP %	41.6058	34.5679			EP %	39.0625	33.1126
				2	Non EP	67	130		2	Non EP	87	87		2	Non EP	68	118		2	Non EP	33	177
					EP	24	22			EP	33	15			EP	52	58			EP	14	56
					Total MK	91	152			Total MK	120	102			Total MK	120	176			Total MK	47	233
					EP %	26.3736	14.4737			EP %	27.5	14.7059			EP %	43.3333	32.9545			EP %	29.7872	24.0343
				3	Non EP	88	44		3	Non EP	87	116							3	Non EP	111	77
					EP	45	24			EP	20	23		Stats	Non EP	148	224			EP	28	16
					Total MK	133	68			Total MK	107	139			EP	109	114			Total MK	139	93
					EP %	33.8346	35.2941			EP %	18.6916	16.5468			X2	p=	0.0327			EP %	20.1439	17.2043
				4	Non EP	67	86												4	Non EP	199	288
					EP	50	17		Stats	Non EP	258	341								EP	147	122
					Total MK	117	103			EP	79	57								Total MK	346	410
					EP %	42.735	16.5049			X2	p=	0.0016								EP %	42.4855	29.7561
				Stats	Non EP	293	339												Stats	Non EP	421	643
					EP	167	96													EP	239	244
					X2	p=	<0.0001													X2	p=	0.0003
