# Supplementary material for: Megakaryocyte emperipolesis mediates membrane transfer from intracytoplasmic neutrophils to platelets
Source: eLife. 2019 May 1;8:e44031. doi: 10.7554/eLife.44031 (PMC6494422; doi:10.7554/eLife.44031)
Supplement: Figure 6—source data 1. [file elife-44031-fig6-data1.xlsx]

## Sheet: Sheet1
		Figure 6		Figure 6B					Figure 6C					Figure 6D
				Mice	MK count		% EP		Mice	MK count		% EP			Time (h)	Assay 1				Assay 2				Assay 3				Assay 4				Assay 5
				PBS	Non EP	306	3.77358		PBS	Non EP	136	8.10811		MK alone	0	12.7	14.29	8.43	11.67	5.1	9.59	7.38	5.15	35.24	27.78	24.43	20.99	30.22	33.12	38.05	31.25	33.3333	7.69231	14.2857	4.7619
					EP	12				EP	12				1	20.31	7.14	15.58	22.81	15.63	11.54	15.38	14.4	34.51	31.11	37.22	23.72	38.62	28.85	33.05	26.72	26.3158	16.6667	13.6364	17.3913
					Total MK	318				Total MK	148				2	27.54	15.79	16.22	21.43	15.53	17.28	13.91	17.36	31.86	46.32	33.87	25.71	38.1	27.5	35.59	31.82	31.25	21.4286	14.8148	18.1818
				IgG	Non EP	288	5.57377		LPS	Non EP	92	17.1171			3	24.64	22.22	16.92	14.55	15.46	20.48	28.32	18.11	30.91	43.36	36.26	29.79	40.23	35.88	39.84	25	30	13.3333	13.6364	16.6667
					EP	17				EP	19				4	18.75	30	21.69	23.26	29.47	18.29	28.45	21.88	30.63	44.55	35.63	31.03	40.88	34.78	37.6	29.55	15	17.6471	4.7619	7.69231
					Total MK	305				Total MK	111				5	31.37	31.25	27.5	31.43	35.05	27.38	27.19	21.95	31.03	40	36.49	24.3	43.75	39.44	44.09	33.83	22.7273	5.88235	14.2857	12.5
				PBS	Non EP	374	3.10881		PBS	Non EP	285	3.71622			6	33.9	40.63	20.95	19.44	25.93	28.74	29.25	20.66	40.91	37.07	42.14	27.59	49.72	38.46	38.64	32.47	26.9231	10.5263	9.09091	11.1111
					EP	12				EP	11				7	33.33	40.74	22.78	23.53	29.07	34.44	19.3	21.19	37.5	40.32	42.41	36.19	40.38	37.78	35.77	30.57	19.2308	0	13.0435	14.2857
					Total MK	386				Total MK	296				8	35.56	41.94	20.14	25.58	34.48	37.65	29.25	25.66	45.28	44.74	43.45	30.17	45.11	37.59	44.8	33.13	13.7931	15.7895	18.5185	20
				IgG	Non EP	184	7.53769		LPS	Non EP	281	7.56579			9	30.77	42.86	30.82	31.11	34.12	27.62	32.14	27.78	43.27	41.88	45.75	27	43.17	42.25	35.34	35.63	13.7931	20	20	13.7931
					EP	15				EP	23				10	32.76	20.45	28.1	34.78	29.41	37.19	37.04	23.36	44.44	46.02	44.59	30.69	39.71	40.38	34.48	31.95	10.7143	13.0435	20.8333	3.84615
					Total MK	199				Total MK	304				11	27.69	30.61	32.85	26.67	26.74	33.33	33.33	19.61	38.38	50.88	42.18	32.04	39.17	35.29	42.42	32.16	25	9.09091	21.7391	3.84615
				PBS	Non EP	179	3.24324		PBS	Non EP	132	4.34783			12	35.29	29.23	41.29	32.5	29.59	35.46	35.58	19.39	39.8	46.53	42.36	35.58	44.19	37.96	32.31	33.14	19.3548	8.69565	20	7.69231
					EP	6				EP	6				13	28.81	38.18	38.41	30.23	34.69	31.29	29.59	28.71	51.06	38.74	38.46	35.42	42.11	32.06	40.94	39.34	16.6667	4.7619	31.8182	11.5385
					Total MK	185				Total MK	138				14	40.91	38.33	33.62	29.17	30.21	31.58	31.58	28.83	42.72	39.81	45.27	30	42.97	38.41	40.46	32.54	20	5.26316	19.2308	12
				PBS	Non EP	102	0		PBS	Non EP	216	2.7027			15	41.67	38.78	36.04	27.91	36.79	31.21	27.96	28.97	42.31	45.92	45.28	29.03	43.28	37.82	43.18	36.63	21.4286	11.7647	27.2727	20
					EP	0				EP	6				16	29.51	50	38.79	34.88	41.18	32.39	34.44	28.33	36.36	45.83	41.21	33.72	47.48	36.05	36.43	39.29	23.3333	11.1111	33.3333	10.7143
					Total MK	102				Total MK	222				17	47.17	47.92	33.02	39.47	37.38	34.21	23.81	24.58	41	44.66	44.74	25.51	40	37.31	41.26	41.95	24.1379	6.25	56.25	19.2308
				IgG	Non EP	234	6.0241		LPS	Non EP	77	8.33333			18	47.37	60	32.43	29.73	39.05	35.62	27.91	29.57	40.21	42.48	40.37	31.87	41.22	33.63	39.74	40.99	25	13.3333	35	18.75
					EP	15				EP	7				19	45.9	48.65	32.48	34.48	39.25	30.92	29.27	29.81	42.27	43.1	40.76	28.74	40.48	40.74	40	41.62	11.5385	12.5	23.8095	21.875
					Total MK	249				Total MK	84				20	53.97	51.72	30.56	29.63	37.72	29.33	32.1	29.36	37.62	44.07	42.68	33.33	36.13	34.68	38.26	39.89	28	14.2857	17.6471	23.5294
				IgG	Non EP	87	4.3956		LPS	Non EP	98	5.76923			21	54.9	60	39.13	28.13	44.92	27.22	26.32	27.1	44.09	47.5	41.45	29.25	45	37.88	36.69	39.77	22.2222	14.2857	21.0526	19.4444
					EP	4				EP	6				22	43.75	53.85	34.41	33.33	36.51	26.75	31.94	36.04	37.11	45.37	45.45	31.63	46.96	44.19	32.91	43.68	12.5	26.6667	18.1818	10
					Total MK	91				Total MK	104				23	42.22	52.17	36.49	48.39	38.02	32.1	31.75	31.19	35.11	44.35	41.06	29.03	47.46	41.91	39.1	46.82	27.2727	18.75	17.3913	18.1818
				IgG	Non EP	121	9.02256		PBS	Non EP	81	2.40964			24	25	52.17	43.24	36.67	36.97	25.31	21.05	36.27	44.44	48.15	40	35.58	43.09	40.55	35.1	39.78	25	38.4615	22.7273	26.4706
					EP	12				EP	2			MK + BM SN	0	27.2727	16.3265	3.22581	8.62069	6.38	6.52	7.78	3.01	31.71	21.95	25.87	21.86	29.66	26.58	25.84	15.79	7.14286	25.9259	12.5	12
					Total MK	133				Total MK	83				1	31.9149	15.3846	19.3548	15.625	4.6	8.54	4.35	4	29.2	30.67	29.22	21.6	31.97	28.95	29.41	18.23	11.5385	30.4348	15.3846	11.1111
									PBS	Non EP	89	6.31579			2	26.5306	34.6154	25.3333	19.697	12.09	9.76	8.05	4.88	27.78	37.04	31.47	25.28	28.19	37.8	29.02	21.4	11.5385	33.3333	9.7561	16.6667
					PBS	IgG				EP	6				3	32.1429	26	15.873	14.4737	10.75	8	17.86	6.78	33.61	33.33	28.15	28.65	28.97	27.85	27.75	24.49	10.3448	23.5294	16.6667	6.89655
				Non EP	961	914				Total MK	95				4	35.1351	31.8182	16.4179	23.1884	13.64	11.39	12.5	6.14	37.61	29.58	29.79	37.36	30.65	27.4	34.82	21.93	13.3333	23.5294	7.31707	6.06061
				EP	30	63			LPS	Non EP	74	7.5			5	20.9876	37.5	32.0513	20.9302	9.09	11.25	9.2	6.84	32.17	33.33	34.81	32.95	28.47	29.17	30.3	25.15	11.5385	23.5294	9.09091	14.2857
				Total MK	991	977				EP	6				6	22.0779	41.3793	19.0476	26.087	8.24	9.09	16.46	5.5	38.89	25.71	36.64	36.62	26.15	29.17	27.93	24.68	11.1111	27.7778	14.2857	10.8108
				X2		0.0003				Total MK	80				7	31.5069	48.0769	24.0964	19.3548	6.98	10.39	10.71	9.35	33.96	37.14	35.04	27.5	32.26	30.77	33.04	25.95	21.4286	25	16.6667	23.2558
									LPS	Non EP	47	7.84314			8	22.0779	47.0588	24.7059	31.8182	8.64	16.22	23.08	7.55	44.55	33.33	39.01	31.47	26.27	30.3	29.65	32.19	9.67742	26.3158	15.2174	11.9048
				Mean %	2.53141	6.51074				EP	4				9	17.1053	49.0196	25.9259	30.4878	10.53	10	9.88	3.92	40	36.62	39.04	37.69	28.35	37.7	34.88	25.69	15.1515	21.0526	13.0435	19.1489
				MannWhitney	p=	0.0159				Total MK	51				10	22.5	37.7049	28.2051	33.3333	12.33	8.05	12.16	5.26	37.5	41.25	38.4	42.31	29.17	39.68	38.29	26.24	13.8889	31.5789	17.9487	15.5556
															11	33.3333	39.6552	31.3253	32.0513	11.11	8.89	10.26	3.96	31.37	40	40.48	30.38	37.5	40.32	42.45	32.52	3.33333	28.5714	22.5	17.0213
										PBS	LPS				12	22.3881	42.623	28.5714	33.8462	19.12	15.48	13.33	10.75	35.24	33.78	41.8	33.56	36.21	39.39	41.25	36.36	7.40741	5	12.5	12.766
									Non EP	939	669				13	28.5714	35	34.6154	27.9412	8.57	14.12	11.76	4.4	33.33	34.72	32.56	40	36.21	37.93	41.18	37.72	7.14286	13.6364	18.4211	18.75
									EP	43	65				14	29.8246	42.8571	34.9206	33.3333	16.18	8.33	8.33	5.56	34.91	38.81	33.33	42.14	33.88	32.81	39.73	31.48	11.5385	17.3913	22.2222	18.75
									Total MK	982	734				15	30.6122	39.5349	31.3433	32.6531	10.94	16.05	5.63	9.78	37.11	37.14	35.54	41.22	35.04	46.27	41.63	35.82	11.1111	29.1667	17.6471	20.4546
									X2		0.0002				16	34.8837	54.054	33.9286	42.5532	10.94	18.06	9.72	7.95	45.36	41.67	42.5	36.29	27.52	40.3	42.98	32.28	13.3333	16.6667	12.5	13.6364
															17	30.6122	43.2432	35.7143	46.8085	14.75	18.75	4.17	8.89	39.36	35.06	35.16	30.16	36.54	32.81	44.54	37.91	6.89655	14.8148	9.09091	21.7391
									Mean %	4.60005	9.02143				18	26.7857	41.1765	26.3158	40	16.67	18.67	13.64	9.3	33.65	28.95	36.29	37.88	30.77	37.29	38.89	33.55	12.5	28	9.375	11.3636
									MannWhitney	p=	0.026				19	27.0833	37.931	37.2881	23.4043	15.52	13.16	15.94	5.95	40.95	34.15	41.07	31.88	33.03	35.94	40.6	37.65	5.88235	16.6667	17.6471	17.5
															20	26.3158	33.3333	30.9091	38.7755	19.3	14.08	12.12	7.95	37.96	29.27	34.71	38.97	36.27	35.48	34.98	33.77	16.6667	21.4286	13.7931	14.2857
															21	33.3333	46.875	25.9259	32.5581	15.52	18.18	11.11	7.06	41.12	42.22	35.4	39.85	30.61	33.33	45.08	37.72	9.09091	25	16.129	10
															22	30.1887	48	35.2941	30.2326	14.29	8.75	13.04	10.59	37.25	41.57	39.34	34.75	30.84	40.68	40.61	37.43	14.2857	26.4706	21.2121	12.5
															23	39.2857	53.3333	34.0425	38.6364	16.36	15.49	12.31	10.84	37.25	40	34.65	36	32.32	39.34	37.17	38.56	6.66667	17.1429	27.2727	14.2857
															24	44.6429	46.1538	28	45.6522	16.98	18.18	7.81	4.88	39	31.25	31.06	35.45	33.33	36.51	44.75	39.87	7.40741	18.75	21.2121	11.1111
				Figure 6F										MK + Fixed BM	0	17.54	21.62	17.91	25	18.42	12.5	12.9	11.27	22.32	23.73	21.66	17.12	23.62	23.29	28.13	34.58	19.3548	22.2222	10.5263	10
				Assay 1	Platelets from MK alone			Platelets from MK+BM							1	24.44	15	20	29.63	18.75	14.89	12	12.7	33.94	31.34	24.17	17.86	26.64	31.58	29.96	34.58	10	15.3846	14.2857	9.25926
				Time	Mouse 1	Mouse 2	Mouse 3	Mouse 1	Mouse 2	Mouse 3					2	25.45	22.5	22.73	28.85	15.15	20	12	13.85	28.7	32.1	25.64	20.26	22.11	30.26	32.31	37.7	26.6667	33.3333	11.4286	22.6415
				0	0	0	0	0	0	0					3	24.49	29.73	11.94	30.77	12.5	20.83	9.62	9.86	31.37	33.77	31.47	21.23	27.94	37.14	30.54	34.52	10	30.4348	16.6667	23.5294
				30 min	0.0236	0.0286	0.0244	0.0412	0.0326	0.033					4	26.47	28.57	20.78	34.38	10	16.33	6.38	11.76	34.58	33.33	29.49	15.25	34.43	32.84	35.19	39.57	6.45161	26.087	16.129	18.8679
				60 min	0.0348	0.0375	0.0273	0.0443	0.0399	0.0489					5	44.83	22.86	20	31.82	18.75	4.65	10.87	13.89	30.84	31.58	27.45	26.42	36.11	20.78	35.64	35.19	9.09091	29.1667	15.1515	27.0833
				3 H	0.0558	0.0612	0.0213	0.0688	0.109	0.0608					6	48.39	25	25.63	21.05	20	8.89	7.69	16	36.04	28.92	26.79	25.44	36.26	29.73	38.35	42.86	12.1212	30.4348	12.9032	28.5714
				7 H	0.0523	0.0509	0.0427	0.105	0.0808	0.0685					7	28.07	30	28.95	28	16.67	14.58	2.56	18.57	41.51	38.16	34.33	26.96	33.54	28.38	39.09	38.86	16.6667	40.9091	15.1515	39.5833
				20 H	0.0422	0.021	0.0214	0.0807	0.0739	0.0534					8	34	31.58	30.19	33.96	21.95	29.79	10	16.9	45	30.59	33.65	26.26	30.54	29.33	40.38	42.63	24.2424	33.3333	31.5789	24
				30 H	0.0187	0.0244	0.0137	0.0534	0.0515	0.0266					9	45.61	35.29	40.15	37.21	15.79	21.28	9.76	15.07	38.38	33.33	32.37	30.69	32.69	34.29	41.31	42.29	13.3333	29.4118	24.3902	32.7273
				2 days	0.005	0.004	0	0.005	0	0					10	45	26.67	36.96	50	31.71	12.24	7.14	18.99	37.62	26.14	31.96	25.64	38.27	34.78	40.38	44.98	22.8571	25	36.3636	35.4167
				2way ANOVA	p=0.0227										11	44.23	48.48	37.98	45.65	25	12.5	4.88	22.08	41.67	29.03	33.5	30.77	33.97	39.13	43	42.13	22.8571	31.25	27.2727	34.0909
															12	46.51	42.86	34.11	55.56	25	9.8	4.76	21.54	39.22	17.78	41.03	31.43	37.97	37.84	34.98	44.57	30.5556	33.3333	19.5122	35.2941
				Assay 2	Platelets from MK alone		Platelets from MK+BM								13	43.14	20.69	36.29	52.38	23.81	9.43	7.69	18.46	39.8	21.74	39.82	31.25	42.76	38.89	39.72	40.45	14.2857	38.8889	30	23.5294
				Time	Mouse 1	Mouse 2	Mouse 1	Mouse 2							14	33.33	35.48	45.31	55.88	13.95	8.33	2.56	24.64	37.62	32.61	38.27	32.95	36.24	40	43.18	47.37	24.3243	30	26.8293	41.3043
				0	0	0	0	0							15	38.3	40	37.5	47.73	21.43	10.42	7.5	17.57	37.86	35.79	38.16	29.21	38.71	36.99	44.39	51.26	13.8889	26.6667	30.2326	27.907
				30 min	0.00879	0.0187	0.0116	0.0191							16	49.12	39.47	37.7	63.79	18.6	17.31	6.98	22.86	48.42	28.57	38.24	31.52	34.84	31.94	39.71	43.75	16.6667	42.1053	40	31.7073
				60 min	0.0148	0.0157	0.0172	0.02							17	53.57	42.86	37.5	53.57	26.83	10.2	10	28.57	39.22	30.34	34.05	37.36	37.34	33.78	41.96	47.56	21.9512	30	32	40.4255
				3 hours	0.0197	0.0182	0.0253	0.0208							18	46.94	45.16	39.62	51.61	20.45	21.28	9.09	28.81	42.72	31.52	37.85	31.91	41.61	31.17	43.3	46.94	14.5833	42.1053	38.2979	34.0425
				7 hours	0.0161	0.0203	0.0258	0.0267							19	42	34.29	46.74	52.78	16.67	13.73	9.09	22.73	40.78	29	41.74	29.9	41.61	44.93	40.34	48.5	30.4348	44.4444	45.6522	40.3846
				20 hours	0.0164	0.015	0.0214	0.0188							20	43.64	41.67	49.43	61.76	31.11	24	6.98	33.87	40.38	32.29	38.43	31.58	39.47	36.23	42.68	47.37	25	26.3158	41.6667	26.9231
				30 hours	0.00977	0.0143	0.0086	0.00372							21	44.9	31.58	50	50	25	10	10.42	30	39	32.61	39.09	34.02	38.85	42.86	41.56	49.39	34.0909	31.8182	44	32.7273
				48 hours	0.00453	0.00099	0.0005	0.00075							22	36.17	36.84	48.15	57.69	22.92	5.88	11.54	24.64	41.28	31.58	41.39	40.86	38.96	39.44	38.4	46.19	24.5283	47.6191	36.5385	34.5455
				72 hours	0	0	0	0							23	47.06	41.18	48.19	52.17	22.92	7.69	6	26.67	38.2	30.23	39.22	37.11	38.96	45.71	43.48	50	47.7273	26.3158	54.717	26.4151
				2way ANOVA	p=0.1758										24	45.1	33.33	48	61.9	20.83	9.43	32.47	34.48	40.63	35.79	41.2	34.83	37.91	40.91	43.39	52.74	32.6087	31.5789	32.7273	32.6531
														MK + Live BM	0	12.07	24.59	18.52	32.5	17.27	11.93	10.78	12.03	35.4	21.93	25.24	27.46	29.09	31.46	23.08	15.49	27.0833	26.087	29.4118	28.3582
				Assay 3	Platelets from MK alone			Platelets from MK+BM							1	19.35	25	18.52	25.68	23.23	13.33	16.87	17.6	34.21	24.22	23.58	23.84	31.32	33.72	30.09	20.88	40	17.0732	31.4286	25.3731
				Time	Mouse 1	Mouse 2	Mouse 3	Mouse 1	Mouse 2	Mouse 3					2	29.51	34	20.34	31.65	19.23	21.9	13.83	20.49	34.21	24.11	20.75	28.19	32.18	37.78	32.79	23.08	40.4762	28.2609	25.3731	21.7391
				0	0	0	0	0	0	0					3	35.48	17.65	25.93	32	19.81	21.36	16.5	24.37	45.83	34.68	29.81	27.82	36.57	37.11	33.33	24.17	32	23.0769	31.8841	18.0328
				30 min	0.00996	0.00501	0	0.02	0.015	0.037					4	18.18	31.37	31.17	34.18	23.64	21.05	20.79	21.5	47.2	24.58	33.33	39.22	36.75	31.03	40	26.89	35.1852	31.4286	30.7692	26.1538
				60 min	0.0047	0.00399	0	0.019	0.00997	0.022					5	32	36.07	34.4	32.26	28.85	19.15	17.78	31.25	40.5	30.95	36.54	37.68	46.84	38.46	33.61	31.65	26.4151	35.1351	34.375	22.3881
				3 H	0.00391	0.00171	0	0.014	0.012	0.011					6	32.08	43.33	38.17	40.45	27.18	25.68	33.33	37.08	41.67	32.82	34.91	31.97	39.74	42.53	38.79	31.41	37.7358	32.4324	32.3077	18.8406
				7 H	0.00495	0	0.00106	0.0099	0.011	0.011					7	35.29	41.07	30.25	37.89	26.47	30	31.82	31.71	41.54	37.12	34.23	37.14	41.5	36.47	44.35	32.78	44.4444	28.5714	23.8806	19.1177
				20 H	0.00187	0.00201	0.00491	0.015	0.018	0.011					8	39.58	39.58	34.48	38.74	34.31	25	30.21	36.25	44.44	35.97	39.42	32.52	47.62	35.71	39.66	36.2	42.8571	38.8889	33.8983	25.8621
				30 H	0.00201	0.00156	0	0.00603	0.011	0.018					9	36.59	40.38	28.57	37.62	34.62	37.97	27.55	33.78	43.41	44.12	40.71	37.82	49.67	38.75	41.8	32.77	30.1887	28.5714	29.5082	29.2308
				2 days	0.00134	0.000631	0	0.00375	0.00379	0.00204					10	26	38.18	32.43	40.78	33.94	26.97	33.33	34.85	48.36	40.5	33.63	35.48	52.38	38.96	38.84	28.89	36.7347	33.3333	31.5789	31.8182
				2way ANOVA	p=0.0022										11	35.19	39.66	29.29	46.88	34.95	31.03	32.38	29.69	46.62	40.77	29.41	35	53.9	35.44	47.33	35.98	40	40.625	41.3793	32.8125
															12	48.89	36.67	37.04	45.56	31.73	26.14	28.57	43.48	48.84	36.64	41.18	36.3	53.13	36.11	47.62	44.64	40	43.3333	32.2034	34.7826
				Assay 4											13	66.67	45.45	41.84	44.87	32.71	27.91	37.74	41.1	46.21	39.84	27.97	40.16	51.33	34.62	44.44	40.52	28.0702	34.2105	34.4262	16.4179
				Time	MK alone	MK+BM									14	26.92	45.45	40.19	47.13	32.29	31.71	32.43	34.43	48.84	44.78	36.04	40.3	44.44	39.24	48.17	40.11	37.2549	42.8571	32.7869	21.2121
				0	0	0									15	46.81	42	43.75	51.25	37.89	29.11	39.64	27.91	41.54	40	37.19	41.41	46.5	37.66	44.53	44.74	29.8246	39.3939	38.1818	25.3521
				30 min	0.056	0.094									16	41.07	33.33	48.28	56.25	47.37	32.56	29.91	33.87	48.33	40.32	33.61	45.38	46.5	42.31	46.75	42.14	32.1429	35.2941	26.6667	29.8508
				60 min	0.045	0.097									17	47.17	54.9	46.46	48.86	36.63	32.93	23.76	50.75	43.59	37.78	34.75	45.6	38	37.97	46.91	44.94	38.1818	31.25	36.2069	25.7143
				2 H	0.044	0.09									18	50.91	39.53	49.4	64.86	36.27	36.49	30.97	46.77	46.67	38.28	32.48	49.64	48.7	38.16	55.88	42.57	37.037	40.625	41.2698	21.7391
				8 H	0.052	0.096									19	44.23	52.08	42.25	53.25	38.83	35.82	31.96	46.67	43.65	50	35.66	49.61	49.31	48.68	55.69	45.57	36.8421	37.5	43.3333	23.5294
				24 H	0.022	0.055									20	53.7	51.06	48.84	54.17	45.1	27.4	28.57	54	48.03	43.8	43.65	52.71	45.64	42.47	53.38	42.41	22.9508	30.303	40.678	30.8823
				30 H	0.013	0.038									21	55.1	58.82	43.04	52.86	36.73	32.84	32.58	45.61	39.34	50	41.46	54.35	48.05	40.85	56.97	47.71	35.5932	38.7097	37.2881	30
				2 days	0.00207	0.00573									22	64.29	55.88	43.9	64.71	40.86	34.43	34.04	42.86	44.44	48.65	37.69	56.69	52.63	42.86	59.01	46.95	32.3077	32	32.1429	27.3973
															23	46.51	55.56	45.57	57.89	42.86	33.93	34.48	41.18	52.59	51.67	38.1	56.82	52.11	48.57	59.39	43.05	35.4839	30	33.3333	27.3973
															24	38.46	41.03	47.56	59.7	44.44	32.2	29.13	53.19	51.26	46.15	41.32	57.25	46	41.25	58.71	47.88	30.8823	31.8182	35.1852	20
														Stats	2way ANOVA			p=
														MK alone	vs	MK + BM SN		0.0792
														MK alone		MK + Fixed BM		0.8852
														MK alone		MK + Live BM		0.0153
														MK + BM SN		MK + Fixed BM		0.1143
														MK + BM SN		MK + Live BM		0.0002
														MK + Fixed BM		MK + Live BM		0.0142
